# Supplementary material for: Determination of Milk Products in Ceramic Vessels of Corded Ware Culture from a Late Eneolithic Burial
Source: Molecules. 2018 Dec 7;23(12):3247. doi: 10.3390/molecules23123247 (PMC6321049; doi:10.3390/molecules23123247)
Supplement: Supplementary file 1 [file molecules-23-03247-s001.zip]

Archive with 6 entries (5 files):
- molecules-398147-sup-final/
- molecules-398147-sup-final/Supplement-1.pdf
- molecules-398147-sup-final/Supplement-2.pdf
- molecules-398147-sup-final/Supplement-3.pdf
- molecules-398147-sup-final/Supplement-4.pdf
- molecules-398147-sup-final/Supplement-5.pdf
